# Supplementary material for: AcrIIA5 Suppresses Base Editors and Reduces Their Off-Target Effects
Source: Cells. 2020 Jul 27;9(8):1786. doi: 10.3390/cells9081786 (PMC7463901; doi:10.3390/cells9081786)
Supplement: Supplementary file 1 [file cells-09-01786-s001.zip]

Archive with 3 entries (3 files):
- Supplementary Figs.docx
- Supplementary Table 2.xlsx
- Supplementary Table.docx
