# Supplementary material for: AcrIIA5 Suppresses Base Editors and Reduces Their Off-Target Effects
Source: Cells. 2020 Jul 27;9(8):1786. doi: 10.3390/cells9081786 (PMC7463901; doi:10.3390/cells9081786)
Supplement: Supplementary file 1 [file cells-09-01786-s001.zip › Supplementary Table 2.xlsx]

## Sheet: Sheet1
EMX1
On-target				G	A	G	T	C	C	G	A	G	C	A	G	A	A	G	A	A	G	A	A	G	G	G
	C → T	control	Rep. 1					18.01	16.81
			Rep. 2					17.79	16.8
			Rep. 3					18.11	16.74
		6 hours	Rep. 1					6.7	6.7
			Rep. 2					6.91	6.83
			Rep. 3					7.02	6.98
		3 hours	Rep. 1					4.2	3.78
			Rep. 2					4.37	4.1
			Rep. 3					4.44	4.23
Off-target				G	A	G	T	C	t	a	A	G	C	A	G	A	A	G	A	A	G	A	A	G	A	G
	C → T	control	Rep. 1					5.14
			Rep. 2					5.23
			Rep. 3					5.43
		6 hours	Rep. 1					2.04
			Rep. 2					2.24
			Rep. 3					2.12
		3 hours	Rep. 1					1
			Rep. 2					1.23
			Rep. 3					1.28
FANCF
On-target				G	G	A	A	T	C	C	C	T	T	C	T	G	C	A	G	C	A	C	C	T	G	G
	C → T	control	Rep. 1						3.93	3.17	3.39
			Rep. 2						4.32	3.52	3.78
			Rep. 3						3.85	3.03	3.29
		6 hours	Rep. 1						1.96	1.63	1.77
			Rep. 2						2.11	1.71	1.78
			Rep. 3						2.11	1.62	1.82
		3 hours	Rep. 1						0.55	0.41	0.46
			Rep. 2						0.48	0.39	0.44
			Rep. 3						0.5	0.38	0.46
Off-target				G	G	A	A	c	C	C	C	g	T	C	T	G	C	A	G	C	A	C	C	A	G	G
	C → T	control	Rep. 1					1.32	1.35	1.35	1.29
			Rep. 2					1.17	1.17	1.17	1.17
			Rep. 3					1.21	1.21	1.21	1.19
		6 hours	Rep. 1					0.64	0.69	0.7	0.67
			Rep. 2					0.92	0.93	0.92	0.89
			Rep. 3					0.75	0.75	0.74	0.75
		3 hours	Rep. 1					0.09	0.09	0.09	0.09
			Rep. 2					0.1	0.1	0.11	0.11
			Rep. 3					0.13	0.12	0.12	0.13
TYRO3
On-target				G	G	C	C	A	C	A	C	T	A	G	C	G	T	T	G	C	T	G	C	T	G	G
	A → G	control	Rep. 1					13.47		13.25
			Rep. 2					13.62		12.98
			Rep. 3					14.68		13.85
		6 hours	Rep. 1					3.69		3.91
			Rep. 2					4.11		3.62
			Rep. 3					4.24		4.05
		3 hours	Rep. 1					2.28		2.23
			Rep. 2					1.46		1.43
			Rep. 3					2.08		1.87
Off-target				G	G	C	C	A	C	A	C	T	A	G	t	G	T	T	G	C	c	G	C	T	G	G
	A → G	control	Rep. 1					2.94		2.86
			Rep. 2					2.77		2.64
			Rep. 3					3.17		2.97
		6 hours	Rep. 1					0.8		0.81
			Rep. 2					0.95		0.92
			Rep. 3					0.74		0.66
		3 hours	Rep. 1					0.57		0.52
			Rep. 2					0.57		0.47
			Rep. 3					0.59		0.48
HBG
On-target				G	T	G	G	G	G	A	A	G	G	G	G	C	C	C	C	C	A	A	G	A	G	G
	A → G	control	Rep. 1							0.89	0.13
			Rep. 2							1.09	0.15
			Rep. 3							0.74	0.15
		6 hours	Rep. 1							0.3	0.07
			Rep. 2							0.48	0.1
			Rep. 3							0.43	0.09
		3 hours	Rep. 1							0.16	0.09
			Rep. 2							0.18	0.07
			Rep. 3							0.15	0.05
Off-target				G	g	t	G	G	G	A	t	G	G	G	G	t	C	C	C	C	A	A	G	T	G	G
	A → G	control	Rep. 1							1.83
			Rep. 2							1.73
			Rep. 3							1.79
		6 hours	Rep. 1							0.49
			Rep. 2							0.62
			Rep. 3							0.58
		3 hours	Rep. 1							0.27
			Rep. 2							0.24
			Rep. 3							0.27
